# Supplementary material for: Prognostic Value of Procalcitonin, C-Reactive Protein, and Lactate Levels in Emergency Evaluation of Cancer Patients with Suspected Infection
Source: Cancers (Basel). 2021 Aug 13;13(16):4087. doi: 10.3390/cancers13164087 (PMC8393196; doi:10.3390/cancers13164087)
Supplement: Supplementary file 1 [file cancers-13-04087-s001.zip]

Archive with 1 entries (1 files):
- cancers-1281651-SI.pdf
